# Supplementary material for: Natural Killer Cells in Graves’ Disease: Increased Frequency but Impaired Degranulation Ability Compared to Healthy Controls
Source: Int J Mol Sci. 2025 Jan 24;26(3):977. doi: 10.3390/ijms26030977 (PMC11816991; doi:10.3390/ijms26030977)
Supplement: Supplementary file 1 [file ijms-26-00977-s001.zip]

Archive with 4 entries (4 files):
- FINAL_Suppl. Figure 1- Gating strategy phenotype  .pdf
- FINAL_Suppl. Figure 2- Gating strategy degranulation  .pdf
- FINAL_Suppl. Figure 3- Gating strategy ICS  .pdf
- ijms-3418607-supplementary captions.pdf
